# Supplementary material for: Protein A-like Peptide Design Based on Diffusion and ESM2 Models
Source: Molecules. 2024 Oct 21;29(20):4965. doi: 10.3390/molecules29204965 (PMC11510650; doi:10.3390/molecules29204965)
Supplement: Supplementary file 1 [file molecules-29-04965-s001.zip]

Archive with 1 entries (1 files):
- molecules-3221540-supplementary.pdf
